# Supplementary material for: P53-Induced Autophagy Degradation of NKX3-2 Improves Ovarian Cancer Prognosis
Source: Cells. 2025 May 22;14(11):765. doi: 10.3390/cells14110765 (PMC12153924; doi:10.3390/cells14110765)
Supplement: Supplementary file 1 [file cells-14-00765-s001.zip]

Archive with 1 entries (1 files):
- cells-3638994-supplementary.pdf
